# Supplementary material for: Use of Three-Dimensional Molecular Descriptors to Predict the Glass Transition Temperature of Polymers
Source: Polymers (Basel). 2026 May 28;18(11):1335. doi: 10.3390/polym18111335 (PMC13259346; doi:10.3390/polym18111335)
Supplement: Supplementary file 1 [file polymers-18-01335-s001.zip]

Archive with 20 entries (17 files):
- polymers-4296042-supplementary/
- polymers-4296042-supplementary/Supplementary Material_File S1.pdf
- polymers-4296042-supplementary/Supplementary Material_File S2/
- polymers-4296042-supplementary/Supplementary Material_File S2/File1_OriginalDesc.csv
- polymers-4296042-supplementary/Supplementary Material_File S2/File2_AfterDPT1.csv
- polymers-4296042-supplementary/Supplementary Material_File S2/File2_DPT1_RemovedDescNames.txt
- polymers-4296042-supplementary/Supplementary Material_File S2/File3_KSdivision_Test.csv
- polymers-4296042-supplementary/Supplementary Material_File S2/File3_KSdivision_Train.csv
- polymers-4296042-supplementary/Supplementary Material_File S2/File5_DPT2_RemovedDescNames.txt
- polymers-4296042-supplementary/Supplementary Material_File S2/File5_DPT2_Test.csv
- polymers-4296042-supplementary/Supplementary Material_File S2/File5_DPT2_Train.csv
- polymers-4296042-supplementary/Supplementary Material_File S3/
- polymers-4296042-supplementary/Supplementary Material_File S3/GA-LDA_1_BEST-MODEL_RESULTS.csv
- polymers-4296042-supplementary/Supplementary Material_File S3/GA-LDA_1_CompareTopModels.csv
- polymers-4296042-supplementary/Supplementary Material_File S3/GA-LDA_1_Test.csv
- polymers-4296042-supplementary/Supplementary Material_File S3/GA-LDA_1_TrainModel.csv
- polymers-4296042-supplementary/Supplementary Material_File S3/GA-LDA_1_wekaInput_Test.csv
- polymers-4296042-supplementary/Supplementary Material_File S3/GA-LDA_1_wekaInput_Train.csv
- polymers-4296042-supplementary/Supplementary MAterial_File S4.pdf
- polymers-4296042-supplementary/Supplementary MAterial_File S5.pdf
