# Supplementary material for: Use of Three-Dimensional Molecular Descriptors to Predict the Glass Transition Temperature of Polymers
Source: Polymers (Basel). 2026 May 28;18(11):1335. doi: 10.3390/polym18111335 (PMC13259346; doi:10.3390/polym18111335)
Supplement: Supplementary file 1 [file polymers-18-01335-s001.zip › polymers-4296042-supplementary/Supplementary Material_File S2/File2_AfterDPT1.csv]

Polymer	Response class	RDF65s	RDF65p	RDF65v	RDF65u	RDF145v	RDF65m	RDF80v	RDF80u	RDF80s	RDF80p	RDF80m	RDF80i	RDF80e	LOBMAX	TDB3e	TDB3i	TDB3m	TDB3r	TDB3s	TDB3p	TDB3v	TDB3u	TDB2e	RDF105e	RDF105m	RDF105s	RDF105p	RDF105v	RDF105u	RDF15e	geomRadius	RDF15m	RDF80v	RDF80u	RDF80s	RDF80p	RDF80m	RDF80i	RDF80e	LOBMAX	TDB3e	TDB3i	TDB3m	TDB3r	TDB3s	TDB3p	TDB3v	TDB3u
PS	N	0	0468	0	0324	0	0149	0	203	0	0	0014	0	0	0	0	0	0	0	19009	214843	4573261	1282664	0	8868	71871	42311	5288886	30041	159339	0	0	0	0	0	0	1014	37855	1014	0	0	0	0	0	0	0	19009	214843	4573261
PMMA	P	0	0	0	0	0	0	0	0	0	0	0	0	0	1383	23517	450539	201127	0	961	14992	3	8	545418	2973	16	68	0	0	0	0	0	0	1784	3281	1785	0	0	0	0	0	0	0	1383	23517	450539	201127	0	961
PEMA	P	0	8916	0	582	0	2994	31065	0	0	0497	0	0	0	0	0	0	0	16453	228749	4677779	1589508	0	8178	116349	32262	4538384	29139	164496	0	0	0	0	0	0	27325	42105	2733	0	0	0	0	0	0	0	16453	228749	4677779	1589508
PMS	P	0	0489	0	0324	0	0149	0	203	0	0	0014	0	0	0	0	0	0	0	15682	21776	4513298	1519653	0	9671	73688	46375	5954316	30264	157222	0	0	0	0	0	0	20133	37855	20131	0	0	0	0	0	0	0	15682	21776	4513298
PtBS	N	22643	12921	0	7415	0	203	0	0	1846	0	10038	0	5842	0	3982	0	0834	12149	0	9469	20393	217642	4473918	1376305	0	9531	70938	45565	5730541	30209	156213	0	0	0	0	0	0	50219	52778	48598	0	10038	0	5842	0	3982	0	0834
PCLS	N	10078	13639	11171	11681	0	29348	0	0	0	0	0	0	0	21016	230466	4647011	2469402	10793	74249	51667	6465316	30709	167915	0	0	0	0	0	0	10245	39945	10384	0	0	0	0	0	0	0	21016	230466	4647011	2469402	10793	74249	51667	6465316	30709
PMB	P	0	418	10731	0	5286	15742	0	0	9939	0	0015	0	0043	0	0011	0	0031	0	0024	0	0054	0	0047	22916	228765	4605637	4106295	11362	72428	57398	6802311	30875	167449	0	0	0	0	0	0	1014	41146	1014	0	0015	0	0043	0	0011
PBzMA	N	58493	23699	23722	44415	0	26375	0	9367	29765	19089	12958	0	4136	35575	28196	24527	230043	4572533	1822203	0	9659	105018	41533	5676443	30257	167755	0	0	0	0	0	0	36567	53679	36573	0	9367	29765	19089	12958	0	4136	35575	28196	24527	230043	4572533	1822203
PCHMA	N	36465	19358	14197	55808	0	0	8334	0	1165	15876	0	5387	0	2531	0	0112	23154	14145	16606	213223	456664	1155072	0	7338	73576	30915	3965018	28463	159298	0	0	0	0	0	0	54616	44586	54618	0	1165	15876	0	5387	0	2531	0	0112	23154
PmBHA	P	18506	0	8156	0	5897	22094	0	0	2432	0	8304	49439	26531	13559	0	2168	66167	45302	21691	218488	4681015	1302365	0	7502	88086	30931	4081745	28998	161453	0	0	0	0	0	0	46295	53679	46299	0	8304	49439	26531	13559	0	2168	66167	45302	21691
PE	P	0	0	0	0	0	0	0	0	0	0	0	0	0	0	0	0	0	0	0	0	0	0	0	0	0	0	0	0	0	0	0	0	0	0	0	0	0	0	0	0	0	0	0	0	0	0	0	0
PAM	N	0	0	0	0	0	0	0	0	0	0	0	0	0	14011	234902	4999395	1209611	0	7472	16231	26903	3671627	29112	173648	0	0	0	0	0	0	17105	31278	0	8289	0	0	0	0	0	0	0	14011	234902	4999395	1209611	0	7472	16231
Poly (N-tert-butylaminocarbonyl	P	0	803	0	441	0	275	15255	0	0	074	0	0	0	0	0	0	0	17203	226583	482532	1085732	0	826	90183	34634	435901	29559	160087	0	0	0	0	0	0	41167	43799	41193	0	0	0	0	0	0	0	17203	226583	482532	1085732
Poly(N-isopropyl acrylamide)	P	0	6829	0	3704	0	2423	10825	0	0	071	0	0	0	0	0	0	0	17203	221521	4897942	1089046	0	746	89655	30489	3912304	29017	160975	0	0	0	0	0	0	31681	43799	31709	0	0	0	0	0	0	0	17203	221521	4897942	1089046
Poly (N-octylaminocarbonyl)ethy	N	83113	50129	33143	162694	0	0262	12546	0	232	13912	0	5666	0	3795	0	0604	1864	12743	34617	207785	4766468	914419	0	6734	59229	29692	3591601	28759	157572	39667	0	215	23078	0	8619	0	5716	3986	79107	81082	79132	0	232	13912	0	5666	0	3795
Poly (N-sec-butylaminocarbonyl)	P	0	6682	0	4202	0	2194	21869	0	0	0383	0	1218	13267	0	4132	0	2412	0	0189	19038	11886	21585	217717	4853406	1122494	0	7395	80363	30747	3930801	28962	159871	0	0	0	0	0	0	41166	44728	41193	0	1218	13267	0	4132	0	2412
PAA	P	0	0	0	0	0	0	0	0	0	0	0	0	0	15122	237542	4817745	1383094	0	7219	189458	24695	365559	28584	179087	0	0	0	0	0	0	0	2755	31538	0	2756	0	0	0	0	0	0	0	15122	237542	4817745	1383094	0	7219
Poly(benzyl acrylate)	N	64214	26689	2	48	54829	0	24463	0	9769	16787	15825	10985	0	8011	18834	16237	26015	228762	4617862	1736236	0	9327	98738	40275	5509232	30013	171078	0	0431	0	0003	0	0123	0	0077	0	0035	0	0483	26576	55208	26582	0	9769	16787	15825	10985	0
Poly(butyl acrylate)	P	0	9492	0	2765	0	1934	11461	0	0	0744	0	5128	34132	12106	0	8625	0	1264	46452	31114	26217	215367	4741487	1140793	0	6848	79052	28091	3677115	28562	163663	0	0	0	0	0	0	36304	55188	36308	0	5128	34132	12106	0	8625	0	1264
Poly(4-chlorophenyl acrylate)	N	0	3422	0	7115	0	5852	0	675	0	15309	0	6564	0	8507	0	4993	0	81	15722	10026	0	9705	26588	250729	4794309	2958018	11088	115623	47005	6586927	30734	181335	0	0	0	0	0	0	13222	54844	13363	0	6564	0	8507	0	4993	0
Poly(2-cyanoethyl acrylate)	N	0	2071	0	136	0	0921	0	3434	0	0	0285	0	4068	14844	16512	0	542	0	2186	19835	14995	25339	240153	4969106	1787013	0	8517	136681	31818	4711921	29678	176406	0	0	0	0	0	0	38104	50723	3814	0	4068	14844	16512	0	542	0
Poly(cyanomethyl acrylate)	P	0	0004	0	0001	0	0001	0	0004	0	0	0	0197	0	0958	0	1263	0	0252	0	0094	0	1494	0	1052	23108	255885	5053466	2369979	0	9787	19749	35646	5558958	30299	18	42	0	0	0	0	0	0	28619	4472	28655	0	0197	0
Poly(cyclohexyl acrylate)	P	16654	0	796	0	4844	29548	0	0	125	0	0611	0	832	0	2805	0	1326	0	0059	12134	0	7413	14637	210826	4594891	1036316	0	6911	66537	29133	3697789	28145	160648	0	0	0	0	0	0	44624	43823	44627	0	0611	0	832	0	2805
Poly(ethyl acrylate)	N	13352	0	775	0	4726	28603	0	0	1224	0	0	0	0	0	0	0	20089	225873	4786846	1374053	0	7173	107633	27462	3927231	28383	168742	0	0	0	0	0	0	17333	42105	17339	0	0	0	0	0	0	0	20089	225873	4786846	1374053	0
Poly(2-ethylhexyl acrylate)	P	76747	31543	24051	93725	0	13869	0	7316	41243	30057	0	9589	0	308	57692	44315	27906	211104	4676019	107427	0	7137	62767	31254	3918627	28837	159824	45109	0	1573	20487	11691	0	6756	49697	7657	68118	74266	0	7316	41243	30057	0	9589	0	308	57692	44315
Poly(hexyl acrylate)	N	50705	14716	10243	57292	0	0	3722	0	7084	38082	28294	0	9085	0	3058	53082	41499	32345	211118	4725177	1026834	0	6762	66981	28957	3646595	28629	161234	45109	0	1573	19953	11691	0	6756	49697	55274	68118	55278	0	7084	38082	28294	0	9085	0	3058	53082
Poly(isobutyl acrylate)	P	17612	11009	0	6993	35805	0	0	1952	0	3374	1922	0	784	0	5449	0	09	25538	17651	19337	22	4671541	1189927	0	7402	87898	30249	3930849	28944	16358	0	0	0	0	0	0	36304	4472	36308	0	3374	1922	0	784	0	5449	0	09
Poly(isopropyl acrylate)	N	13965	0	7857	0	4773	29313	0	0	1227	0	0	0	0	0	0	0	17179	228089	4771169	1205479	0	7336	97806	2892	3952325	28701	166122	0	0	0	0	0	0	26818	42177	26823	0	0	0	0	0	0	0	17179	228089	4771169	1205479	0
Poly(methyl acrylate)	P	0	0	0	0	0001	0	0	0	0	0	0	0	0	0	17586	233265	4610407	1841315	0	8569	151112	32519	4842591	28729	173506	0	0	0	0	0	0	0	7848	32806	0	7854	0	0	0	0	0	0	0	17586	233265	4610407	1841315	0
Poly(n-octyl acrylate)	N	94439	45965	3089	145771	0	0005	0	9952	0	5567	32335	13315	0	9032	0	1474	43106	29666	37659	208882	4716593	966856	0	6717	60628	29412	3630532	28664	15981	43066	0	2818	28689	0	9575	0	7043	41028	74244	80077	74247	0	5567	32335	13315	0	9032	0
Poly(propyl acrylate)	N	0	4951	0	3268	0	1871	1417	0	0	0423	0	2697	0	9989	0	5271	0	3977	0	0835	12075	0	9426	23131	219342	4756744	124	74	0	6927	91521	27282	3705666	28499	165658	0	0	0	0	0	0	26819	4472	26823	0	2697	0	9989
Poly(sec-butyl acrylate)	N	0	5176	0	3353	0	191	14702	0	0	0427	0	2697	0	9989	0	5358	0	3977	0	0835	12075	0	9426	21189	222627	4752398	1236537	0	7263	86911	29278	3952042	28722	164053	0	0	0	0	0	0	36303	4472	36308	0	2697	0	9989	0
Poly(octadecyl acrylate)	P	562877	330796	21837	964632	1283	66177	0	5568	32347	15956	0	9034	0	1474	43124	29676	6	12	203977	4697767	835307	0	6619	46693	30411	3595301	28741	156258	42195	0	1924	22283	12295	0	7459	46136	244976	192159	244973	0	5568	32347	15956	0	9034	0	1474	43124
Poly(tert-butyl acrylate)	P	14104	0	7837	0	4766	29149	0	0	1228	0	0	0	0	0	0	0	1767	234211	470459	1164555	0	8082	98567	3286	4352465	29313	164343	0	0	0	0	0	0	36304	42105	36308	0	0	0	0	0	0	0	1767	234211	470459	1164555	0
Poly(2.2.3.3-tetrafluoropropyl	N	0	765	0	142	0	107	0	729	0	0	07	0	39	1846	1558	0	54	0	221	2521	1821	2444	30124	589505	371799	0	935	43	82	2638	511	02	2958	21246	0	0	0	0	0	0	4497	4	74	4653	0	39	1846	1558
Poly(acrylonitrile)	P	0	0	0	0	0	0	0	0	0	0	0	0	0	1552	23	24	533508	122903	0	782	17769	3029	385031	3	08	16402	0	0	0	0	0	0	1264	2813	1267	0	0	0	0	0	0	0	1552	23	24	533508	122903	0
Poly(methacrylonitrile)	N	0	0	0	0	0	0	0	0	0	0	0	0	0	1372	23	05	480	36	134243	0	924	15546	3894	482906	3094	15	7	0	0	0	0	0	0	2263	2813	2266	0	0	0	0	0	0	0	1372	23	05	480	36
Poly(ethyl ethylene	P	0	0	0	0	0	0	0	0	0	0	0	0	0	1705	19883	479322	44558	0	551	5194	2548	267	94	2863	14862	0	0	0	0	0	0	2018	3199	2018	0	0	0	0	0	0	0	1705	19883	479322	44558	0	551	5194
Poly(butyl ethylene)	P	0	699	0	488	0	309	1598	0	0	086	0	0	001	0	0	0	0	001	0	001	2275	20022	474254	60433	0	603	4617	2	81	311523	2	87	15091	0	0	0	0	0	0	3915	4466	3915	0	0	001	0	0	0
Poly(cyclohexylethylene)	N	0	334	0	159	0	073	0	999	0	0	007	0	0	0	0	0	0	0	1402	19862	453372	69364	0	659	4426	3088	351335	2823	15122	0	0	0	0	0	0	5199	3	78	4747	0	0	0	0	0	0	0	1402	19862
Poly(heptylethylene)	N	5589	3861	2524	11402	0	0	748	0	214	1244	0	492	0	347	0	056	1658	1141	3182	20083	471993	67574	0	626	4363	2927	331079	2873	15	22	1626	0	139	1594	0	672	0	454	1726	6	76	5904	6	76	0	214	1244	0
Poly(hexylethylene)	P	3494	2295	1	49	6957	0	0	437	0	32	1829	0	844	0	518	0	085	2432	1	68	2778	20069	472	5	65973	0	621	4	42	2901	326694	2873	15	19	0	0	0	0	0	0	5812	5646	5812	0	32	1829	0	844
Poly(isobutene)	N	0	0	0	0	0	0	0	0	0	0	0	0	0	1147	21503	462605	36577	0	725	7156	3364	346636	3021	14674	0	0	0	0	0	0	2069	2129	2068	0	0	0	0	0	0	0	1147	21503	462605	36577	0	725	7156	3364
Poly(isobutylethylene)	N	0	49	0	304	0	14	1905	0	0	013	0	0	0	0	0	0	0	1518	20467	466452	62602	0	666	5269	3114	346077	2909	15094	0	0	0	0	0	0	3915	3478	3915	0	0	0	0	0	0	0	1518	20467	466452	62602
Poly(isopropylethylene	P	0	0	0	0	0	0	0	0	0	0	0	0	0	1255	20448	466798	57236	0	655	5853	3054	334468	2908	15009	0	0	0	0	0	0	2966	3199	2966	0	0	0	0	0	0	0	1255	20448	466798	57236	0	655	5853	3054
Poly(1-ethyl-1-methylethylene)	N	0	0	0	0	0	0	0	0	0	0	0	0	0	13561	208566	4655784	625514	1	62273	32862	3641056	29511	148641	0	0	0	0	0	0	3018	31989	30169	0	0	0	0	0	0	0	13561	208566	4655784	625514	1	62273	32862	3641056	29511
Poly(octylethylene)	P	7	84	5	44	3	57	15	95	0	1	06	0	22	1	35	0	54	0	36	0	06	1	82	1	24	3	22	20	09	471	61	68	78	0	63	4	32	2	95	334	38	2	87	15	24	2	82	0
Poly(pentylethylene)	N	1	17	0	81	0	52	2	6	0	0	15	0	34	1	25	1	08	0	5	0	1	1	51	1	18	2	69	20	05	473	21	63	74	0	61	4	5	2	86	320	59	2	87	15	15	0	0	0
Poly(propylene)	P	0	0	0	0	0	0	0	0	0	0	0	0	0	1	28	20	02	486	56	19	65	0	5	5	29	2	29	215	89	2	89	14	58	0	0	0	0	0	0	1	07	2	13	1	07	0	0	0
Poly(propylethylene)	P	0	48	0	3	0	14	1	9	0	0	01	0	0	0	0	0	0	0	2	01	19	97	475	98	54	99	0	59	4	84	2	72	296	62	2	87	15	01	0	0	0	0	0	0	2	97	3	48
Poly(tert-butylethylene)	N	0	0	0	0	0	0	0	0	0	0	0	0	0	1	26	21	23	453	47	69	15	0	78	6	73	3	65	410	16	2	98	15	1	0	0	0	0	0	0	3	91	3	2	3	91	0	0	0
PA3	P	0	0	0	0	0	0	0	0	0	0	0	0	0	1	44	26	9	597	51	85	66	0	69	12	26	2	44	311	28	3	37	20	59	0	0	0	0	0	0	1	41	3	31	1	41	0	0	0
PA6	P	0	0	0	0	0	0	0	0	0	0	0	0	0	1	72	22	38	499	95	108	74	0	74	6	95	3	13	393	1	3	01	17	14	0	0	0	0	0	0	5	75	3	76	5	73	0	0	0
PA8	N	0	0	0	0	0	0	0	0	0	0	0	0	0	1	27	21	42	482	24	101	25	0	71	6	14	3	07	380	54	2	91	16	31	0	0	0	0	0	0	9	83	4	15	9	81	0	0	0
PA11	N	19	4	9	12	6	31	26	01	0	18	2	72	0	34	2	1	08	0	55	0	09	2	67	1	83	3	8	20	69	474	05	83	04	0	65	5	6	2	88	343	84	2	86	15	87	1	85	0
PA12	P	22	2	10	71	7	36	30	56	0	71	3	03	0	34	2	1	08	0	55	0	09	2	67	1	83	3	79	20	65	473	6	82	55	0	65	5	46	2	89	345	06	2	86	15	83	1	85	0
Poly(1.2-butadiene)	N	0	0	0	0	0	0	0	0	0	0	0	0	0	1	7	20	17	471	09	60	76	0	62	7	08	2	91	322	99	2	88	15	08	0	0	0	0	0	0	0	21	3	32	0	21	0	0	0
PCP	N	0	0	0	0	0	0	0	0	0	0	0	0	0	1	15	22	08	527	2	24	09	0	58	4	57	2	67	256	03	3	17	16	78	0	0	0	0	0	0	1	72	3	43	1	72	0	0	0
Poly(vinyl bromide)	N	0	0	0	0	0	0	0	0	0	0	0	0	0	1	44	23	29	525	83	135	77	0	77	3	17	4	01	290	3	06	17	4	0	0	0	0	0	0	0	07	2	11	0	07	0	0	0	0
PVC	N	0	0	0	0	0	0	0	0	0	0	0	0	0	1	36	23	83	540	81	58	9	0	66	3	56	2	96	244	59	3	17	57	0	0	0	0	0	0	0	08	2	11	0	09	0	0	0	0
PVF	P	0	0	0	0	0	0	0	0	0	0	0	0	0	1	26	24	5	603	01	29	55	0	42	13	14	1	16	151	88	2	85	17	51	0	0	0	0	0	0	0	13	2	11	0	13	0	0	0
PVDC	N	0	0	0	0	0	0	0	0	0	0	0	0	0	1	2	29	16	570	81	115	67	1	04	4	36	4	71	405	14	3	24	21	58	0	0	0	0	0	0	0	09	2	11	0	12	0	0	0
PVDF	N	0	0	0	0	0	0	0	0	0	0	0	0	0	1	08	30	35	693	44	56	05	0	56	23	41	1	09	217	12	2	93	21	67	0	0	0	0	0	0	0	18	2	11	0	19	0	0	0
PCL	P	0	0	0	0	0	0	0	0	0	0	0	0	0	1	72	22	96	497	18	121	29	0	75	7	39	3	11	407	18	3	02	17	74	0	0	0	0	0	0	6	02	3	76	6	0	0	0	0
PGA	N	0	0	0	0	0	0	0	0	0	0	0	0	0	1	68	31	75	563	22	303	92	1	06	25	1	3	36	581	47	3	35	22	05	0	0	0	0	0	0	5	3	3	85	5	31	0	0	0
PHB	P	0	0	0	0	0	0	0	0	0	0	0	0	0	1	47	26	31	552	2	96	55	0	74	10	14	2	77	366	1	3	23	19	94	0	0	0	0	0	0	2	35	3	33	2	35	0	0	0
P4HB	N	0	0	0	0	0	0	0	0	0	0	0	0	0	1	79	24	76	535	71	89	22	0	68	9	58	2	49	317	34	3	14	19	12	0	0	0	0	0	0	2	32	3	41	2	32	0	0	0
PLA	P	0	0	0	0	0	0	0	0	0	0	0	0	0	1	38	24	88	490	33	164	14	0	71	23	35	2	27	346	64	2	85	17	9	0	0	0	0	0	0	2	55	3	16	2	55	0	0	0
POM	P	0	0	0	0	0	0	0	0	0	0	0	0	0	0	0	0	0	0	0	0	0	0	0	0	0	0	0	0	0	0	0	0	0	0	0	0	0	0	0	0	0	0	0	0	0	0	0	0
Poly(3-butoxypropylene oxide)	N	1	9	0	41	0	32	2	05	0	0	18	0	37	1	67	1	93	0	45	0	17	2	28	1	9	2	39	22	16	490	07	100	23	0	67	6	04	2	76	345	69	2	94	17	0	0	0	0
Poly(epichlorohydrin)	N	0	0	0	0	0	0	0	0	0	0	0	0	0	1	61	26	19	545	08	291	24	0	9	6	21	3	72	438	32	3	21	19	54	0	0	0	0	0	0	2	32	2	7	2	33	0	0	0
Poly(hexamethylene glycol)	P	0	0	0	0	0	0	0	0	0	0	0	0	0	1	34	21	68	488	02	86	31	0	68	5	04	2	97	357	86	2	96	16	87	0	0	0	0	0	0	4	7	3	61	4	67	0	0	0
Poly(ethylene glycol)	N	0	0	0	0	0	0	0	0	0	0	0	0	0	1	32	21	74	598	25	3	29	0	33	3	24	1	44	100	56	3	24	18	96	0	0	0	0	0	0	1	33	2	59	1	33	0	0	0
Poly(3-methoxypropylene oxide)	P	0	01	0	01	0	0	03	0	0	0	0	0	0	0	0	0	2	11	24	28	503	71	128	24	0	77	7	94	3	393	56	3	06	18	18	0	0	0	0	0	0	3	34	3	83	3	34	0
Poly oxy(hexyloxymethyl)ethylen	N	4	89	1	62	1	06	6	78	0	0	38	0	5	2	98	3	35	0	59	0	24	4	29	3	37	2	68	21	6	484	11	93	8	0	67	5	47	2	85	349	11	2	92	16	65	2	2	0
Poly(methylene oxide-co-ethylen	P	0	0	0	0	0	0	0	0	0	0	0	0	0	1	69	22	91	501	08	33	19	0	62	5	75	2	52	272	04	3	19	98	0	0	0	0	0	0	1	07	3	19	1	07	0	0	0	0
PPG	P	0	0	0	0	0	0	0	0	0	0	0	0	0	1	54	23	46	536	48	28	36	0	57	5	81	2	33	242	97	3	13	17	69	0	0	0	0	0	0	2	32	2	61	2	33	0	0	0
Poly(tetrahydrofuran)	P	0	0	0	0	0	0	0	0	0	0	0	0	0	1	54	22	08	511	23	25	9	0	55	4	92	2	32	235	13	3	17	66	0	0	0	0	0	0	0	99	3	21	0	99	0	0	0	0
Poly(trimethylene glycol)	P	0	0	0	0	0	0	0	0	0	0	0	0	0	1	05	22	32	533	54	21	68	0	5	4	86	2	04	201	16	3	05	19	42	0	0	0	0	0	0	0	07	2	99	0	07	0	0	0
Poly 1.1-bis(chloromethyl)trime	N	0	0	0	0	0	0	0	0	0	0	0	0	0	1	57	25	12	485	89	355	04	1	16	6	09	5	28	642	31	3	2	19	82	0	0	0	0	0	0	1	97	2	99	1	97	0	0	0
Polychloroprene	N	0	0	0	0	0	0	0	0	0	0	0	0	0	1	26	23	73	489	69	189	05	0	95	7	65	4	46	492	18	3	04	16	79	0	0	0	0	0	0	0	22	3	32	0	23	0	0	0
Poly(1-bromo-1-butenylene)	P	0	0	0	0	0	0	0	0	0	0	0	0	0	0	0	0	0	0	0	0	0	0	0	0	0	0	0	0	0	0	0	0	0	0	0	0	0	0	0	0	0	0	0	0	0	0	0	0
Poly(2-chlorostyrene)	N	0	05	0	03	0	01	0	2	0	0	0	0	0	0	0	0	0	1	52	23	06	464	03	286	04	1	11	7	32	5	33	673	37	3	07	16	79	0	0	0	0	0	0	1	02	3	79	1
Poly(3-chlorostyrene)	N	0	16	0	22	0	12	0	56	0	0	09	0	0	0	0	0	0	0	1	71	23	04	464	5	247	09	1	08	7	34	5	17	646	28	3	07	16	79	0	0	0	0	0	0	1	02	3	89
Poly(4-chlorostyrene)	P	1	02	1	35	1	1	1	29	0	2	87	0	0	0	0	0	0	0	2	21	23	04	464	51	247	09	1	08	7	42	5	17	646	28	3	07	16	79	0	0	0	0	0	0	1	02	3	95
Poly(2.5-difluorostyrene)	P	1	3	0	09	0	11	0	65	0	0	09	0	0	0	0	0	0	0	1	69	25	01	503	26	259	3	1	04	16	53	4	15	636	9	3	05	17	63	0	0	0	0	0	0	1	13	3	79
Poly(4-fluorostyrene)	N	0	05	0	03	0	01	0	2	0	0	0	0	0	0	0	0	0	2	04	23	23	480	75	184	3	0	96	11	75	4	19	577	19	3	03	16	79	0	0	0	0	0	0	1	07	3	93	1
Poly(2-hydroxyethyl acrylate)	N	0	69	0	32	0	22	0	88	0	0	07	0	05	0	24	0	38	0	05	0	03	0	35	0	3	2	26	23	38	480	89	160	04	0	73	13	44	2	66	394	71	2	84	17	72	0	0	0
Poly(2-hydroxyethyl methacrylat	P	0	4	0	22	0	11	1	23	0	0	02	0	18	0	92	1	53	0	18	0	1	1	34	1	15	1	94	23	48	470	37	175	94	0	82	13	71	3	11	450	22	2	9	17	14	0	0	0
Poly(2-hydroxypropyl methacryla	N	3	0	93	0	71	3	24	0	0	4	0	22	2	33	0	73	0	44	0	04	3	33	2	09	1	91	23	45	470	64	156	18	0	81	12	66	3	09	435	12	2	91	16	9	0	0	0	0
Poly(dimethyl itaconate)	P	4	24	1	16	0	91	4	29	0	0	55	0	48	2	4	1	04	0	74	0	15	3	13	2	21	2	12	24	59	456	06	240	69	1	04	15	13	4	03	618	08	2	97	17	68	0	0	0
Poly di(npropyl) itaconate	N	9	16	2	87	2	18	8	47	0	08	1	2	0	7	5	14	2	52	1	21	0	18	7	1	4	67	3	15	22	59	472	52	154	05	0	78	9	55	3	11	438	29	2	9	16	75	2	64
Poly di(nbutyl) itaconate	P	9	99	2	61	2	8	85	0	93	1	16	0	72	5	24	2	6	1	24	0	18	7	23	4	75	3	53	22	07	471	75	137	61	0	76	8	28	3	11	421	06	2	89	16	52	5	53	0
Poly di(nhexyl) itaconate	P	0	5	01	3	58	18	26	4	19	1	67	0	96	4	72	0	1	05	0	51	6	72	5	65	4	35	21	5	470	89	119	54	0	73	7	3	1	402	1	2	89	16	24	3	42	0	38	0
Polymethacrylamide	N	0	0	0	0	0	0	0	0	0	0	0	0	0	1	3	23	65	472	54	155	38	0	9	15	87	3	49	472	07	3	16	15	0	0	0	0	0	0	2	09	3	29	1	49	0	0	0	0
Poly(Ntertbutylmethacrylamide	N	2	34	1	49	0	77	7	96	0	0	13	0	0	0	0	0	0	0	1	67	22	79	475	86	122	82	0	87	9	64	3	66	465	26	2	98	15	85	0	0	0	0	0	0	5	63	4	38
Poly(p-phenylene)	P	0	23	2	44	1	21	0	73	0	32	31	0	0	0	0	0	0	0	2	2	25	01	478	93	858	16	1	43	6	19	7	67	820	86	3	22	18	11	0	0	0	0	0	0	0	87	4	01
Poly(p-xylene)	N	2	83	2	4	1	63	6	09	0	0	5	0	0	0	0	0	0	0	1	34	22	18	459	57	154	73	0	98	6	47	4	72	606	4	3	08	16	44	0	0	0	0	0	0	8	82	5	15
Poly(2-chloro-p-xylylene)	P	3	09	2	55	1	71	6	37	0	0	57	0	0	0	0	0	0	0	1	85	23	27	464	05	266	23	1	14	6	52	5	5	708	33	3	13	17	13	0	0	0	0	0	0	8	85	5	15
Poly(2.6-dimethyl-p-phenylene o	P	0	33	0	18	0	08	1	15	0	0	01	0	0	0	0	0	0	0	1	03	22	99	454	53	187	13	1	01	10	25	4	48	608	68	3	05	16	0	0	0	0	0	0	3	15	3	79	3
Poly(2.6-diphenyl-p-phenylene o	P	1	35	0	97	0	61	3	27	0	0	18	2	38	12	09	5	18	3	7	0	77	15	85	11	15	1	84	22	49	449	09	204	42	1	07	8	68	4	99	681	75	3	05	16	56	3	21	0
Poly(4-hydroxystyrene)	N	0	31	0	2	0	1	1	08	0	0	02	0	0	0	0	0	0	0	2	06	22	68	459	39	166	27	0	95	10	14	4	25	569	16	3	01	16	51	0	0	0	0	0	0	1	18	4	26
Poly(vinyl acetate)	N	0	11	0	08	0	04	0	53	0	0	0	0	0	0	0	0	0	1	8	25	51	502	75	143	4	0	81	13	85	2	98	450	03	2	95	17	5	0	0	0	0	0	0	1	32	3	37	1
Poly(vinylbenzoate)	P	2	1	1	56	1	25	3	45	0	0	85	0	04	0	21	0	08	0	06	0	01	0	28	0	2	2	46	23	43	466	8	204	4	0	99	11	04	4	2	598	68	3	03	17	38	0	0	0
Poly(vinyl formate)	N	0	0	0	0	0	0	0	0	0	0	0	0	0	1	92	24	22	491	83	169	6	0	85	13	44	3	28	481	69	2	99	18	83	0	0	0	0	0	0	0	33	3	37	0	33	0	0	0
Poly(vinyl propionate)	N	0	53	0	3	0	2	0	81	0	0	06	0	0	0	0	0	0	0	1	98	23	4	491	28	141	16	0	74	11	13	2	78	401	97	2	91	16	92	0	0	0	0	0	0	2	27	4	26
Poly(vinyl sterate)	P	33	13	20	01	13	38	58	7	1	23	4	78	0	26	1	49	0	7	0	42	0	07	1	99	1	37	4	71	20	63	471	94	86	6	0	67	4	98	3	04	364	2	2	88	15	73	2	17
Poly(vinyl ethyl ketone)	P	0	11	0	07	0	03	0	46	0	0	0	0	0	0	0	0	0	1	78	21	87	475	74	108	95	0	7	10	82	2	92	378	69	2	88	15	73	0	0	0	0	0	0	2	12	3	28	2
Poly(vinyl methyl ketone)	N	0	0	0	0	0	0	0	0	0	0	0	0	0	1	54	23	22	479	45	101	42	0	74	14	06	2	96	387	06	2	91	15	85	0	0	0	0	0	0	1	17	3	28	1	17	0	0	0
Poly(methyl isopropenyl ketone)	N	0	0	0	0	0	0	0	0	0	0	0	0	0	1	24	23	37	464	12	135	76	0	88	14	01	3	69	485	9	2	99	15	58	0	0	0	0	0	0	2	17	3	28	2	17	0	0	0
Poly(vinyl phenyl ketone)	P	0	73	0	57	0	38	1	51	0	0	12	0	01	0	14	0	03	0	02	0	0	21	0	13	2	09	22	48	457	34	178	63	0	96	10	97	4	29	583	7	3	16	48	0	0	0	0	0
Poly(vinylpyrrolidone)	N	0	03	0	01	0	01	0	09	0	0	0	0	0	0	0	0	0	1	89	24	12	523	87	134	07	0	82	9	68	3	34	443	47	3	13	18	03	0	0	0	0	0	0	2	56	3	51	2
Poly(butyl vinyl thioether)	P	2	44	0	81	0	52	2	6	0	0	15	0	34	1	25	2	26	0	5	0	1	1	51	1	18	2	69	20	24	469	75	77	26	0	66	2	65	3	11	359	7	2	89	15	22	0	0	0
Poly(ethyl vinyl thioether)	N	1	32	0	3	0	14	1	9	0	0	01	0	0	0	0	0	0	0	2	01	20	32	470	61	77	16	0	67	1	71	3	13	361	53	2	9	15	08	0	0	0	0	0	0	2	97	3	48
Poly(methyl vinyl thioether)	P	0	0	0	0	0	0	0	0	0	0	0	0	0	1	7	21	12	464	4	84	09	0	76	3	92	3	6	418	58	2	98	14	92	0	0	0	0	0	0	2	02	3	2	2	02	0	0	0
Poly(vinyl phenyl sulfide)	P	0	51	0	24	0	17	0	61	0	0	05	0	05	0	65	0	26	0	1	0	0	95	0	58	2	14	21	86	460	38	147	94	0	94	3	22	4	52	578	74	3	05	16	2	0	0	0	0
Poly(propyl vinyl thioether)	N	1	64	0	49	0	31	1	6	0	0	09	0	0	0	0	0	0	0	2	27	20	27	470	04	77	23	0	66	1	91	3	11	360	31	2	89	15	17	0	0	0	0	0	0	3	91	4	47
[truncated: 132 more columns]
