# Supplementary material for: Use of Three-Dimensional Molecular Descriptors to Predict the Glass Transition Temperature of Polymers
Source: Polymers (Basel). 2026 May 28;18(11):1335. doi: 10.3390/polym18111335 (PMC13259346; doi:10.3390/polym18111335)
Supplement: Supplementary file 1 [file polymers-18-01335-s001.zip › polymers-4296042-supplementary/Supplementary Material_File S2/File5_DPT2_RemovedDescNames.txt]

List of the descriptor Name(s) that were removed after Data Pre-Treatment 2 (DPT-2):

CONSTANT DESCRIPTOR(s) FOUND (Variance cut-off =0.001):
-------------------------------

INTER-CORRELATED DESCRIPTOR(s) FOUND (Inter-R^2 cut-off =0.99):
---------------------------------------
