# Supplementary material for: Use of Three-Dimensional Molecular Descriptors to Predict the Glass Transition Temperature of Polymers
Source: Polymers (Basel). 2026 May 28;18(11):1335. doi: 10.3390/polym18111335 (PMC13259346; doi:10.3390/polym18111335)
Supplement: Supplementary file 1 [file polymers-18-01335-s001.zip › polymers-4296042-supplementary/Supplementary Material_File S2/File5_DPT2_Test.csv]

Polymer	Response class	RDF65s	RDF65p	RDF65v	RDF65u	RDF145v	RDF65m	RDF80v	RDF80u	RDF80s	RDF80p	RDF80m	RDF80i	RDF80e	LOBMAX	TDB3e	TDB3i	TDB3m	TDB3r	TDB3s	TDB3p	TDB3v	TDB3u	TDB2e	RDF105e	RDF105m	RDF105s	RDF105p	RDF105v	RDF105u	RDF15e	geomRadius	RDF15m	RDF80v	RDF80u	RDF80s	RDF80p	RDF80m	RDF80i	RDF80e	LOBMAX	TDB3e	TDB3i	TDB3m	TDB3r	TDB3s	TDB3p	TDB3v	TDB3u
PS	0	0468	0	0324	0	0149	0	203	0	0	0014	0	0	0	0	0	0	0	19009	214843	4573261	1282664	0	8868	71871	42311	5288886	30041	159339	0	0	0	0	0	0	1014	37855	1014	0	0	0	0	0	0	0	19009	214843	4573261	1282664
Poly(isobutene)	0	0	0	0	0	0	0	0	0	0	0	0	0	1147	21503	462605	36577	0	725	7156	3364	346636	3021	14674	0	0	0	0	0	0	2069	2129	2068	0	0	0	0	0	0	0	1147	21503	462605	36577	0	725	7156	3364	346636
Poly(propylethylene)	0	48	0	3	0	14	1	9	0	0	01	0	0	0	0	0	0	0	2	01	19	97	475	98	54	99	0	59	4	84	2	72	296	62	2	87	15	01	0	0	0	0	0	0	2	97	3	48	2
PA12	22	2	10	71	7	36	30	56	0	71	3	03	0	34	2	1	08	0	55	0	09	2	67	1	83	3	79	20	65	473	6	82	55	0	65	5	46	2	89	345	06	2	86	15	83	1	85	0	08
Poly(1.2-butadiene)	0	0	0	0	0	0	0	0	0	0	0	0	0	1	7	20	17	471	09	60	76	0	62	7	08	2	91	322	99	2	88	15	08	0	0	0	0	0	0	0	21	3	32	0	21	0	0	0	0
PCP	0	0	0	0	0	0	0	0	0	0	0	0	0	1	15	22	08	527	2	24	09	0	58	4	57	2	67	256	03	3	17	16	78	0	0	0	0	0	0	1	72	3	43	1	72	0	0	0	0
Poly(vinyl bromide)	0	0	0	0	0	0	0	0	0	0	0	0	0	1	44	23	29	525	83	135	77	0	77	3	17	4	01	290	3	06	17	4	0	0	0	0	0	0	0	07	2	11	0	07	0	0	0	0	0
PVC	0	0	0	0	0	0	0	0	0	0	0	0	0	1	36	23	83	540	81	58	9	0	66	3	56	2	96	244	59	3	17	57	0	0	0	0	0	0	0	08	2	11	0	09	0	0	0	0	0
PVF	0	0	0	0	0	0	0	0	0	0	0	0	0	1	26	24	5	603	01	29	55	0	42	13	14	1	16	151	88	2	85	17	51	0	0	0	0	0	0	0	13	2	11	0	13	0	0	0	0
PGA	0	0	0	0	0	0	0	0	0	0	0	0	0	1	68	31	75	563	22	303	92	1	06	25	1	3	36	581	47	3	35	22	05	0	0	0	0	0	0	5	3	3	85	5	31	0	0	0	0
P4HB	0	0	0	0	0	0	0	0	0	0	0	0	0	1	79	24	76	535	71	89	22	0	68	9	58	2	49	317	34	3	14	19	12	0	0	0	0	0	0	2	32	3	41	2	32	0	0	0	0
PLA	0	0	0	0	0	0	0	0	0	0	0	0	0	1	38	24	88	490	33	164	14	0	71	23	35	2	27	346	64	2	85	17	9	0	0	0	0	0	0	2	55	3	16	2	55	0	0	0	0
Poly(3-butoxypropylene oxide)	1	9	0	41	0	32	2	05	0	0	18	0	37	1	67	1	93	0	45	0	17	2	28	1	9	2	39	22	16	490	07	100	23	0	67	6	04	2	76	345	69	2	94	17	0	0	0	0	0
Poly(epichlorohydrin)	0	0	0	0	0	0	0	0	0	0	0	0	0	1	61	26	19	545	08	291	24	0	9	6	21	3	72	438	32	3	21	19	54	0	0	0	0	0	0	2	32	2	7	2	33	0	0	0	0
Poly(hexamethylene glycol)	0	0	0	0	0	0	0	0	0	0	0	0	0	1	34	21	68	488	02	86	31	0	68	5	04	2	97	357	86	2	96	16	87	0	0	0	0	0	0	4	7	3	61	4	67	0	0	0	0
PPG	0	0	0	0	0	0	0	0	0	0	0	0	0	1	54	23	46	536	48	28	36	0	57	5	81	2	33	242	97	3	13	17	69	0	0	0	0	0	0	2	32	2	61	2	33	0	0	0	0
Poly(tetrahydrofuran)	0	0	0	0	0	0	0	0	0	0	0	0	0	1	54	22	08	511	23	25	9	0	55	4	92	2	32	235	13	3	17	66	0	0	0	0	0	0	0	99	3	21	0	99	0	0	0	0	0
Poly(trimethylene glycol)	0	0	0	0	0	0	0	0	0	0	0	0	0	1	05	22	32	533	54	21	68	0	5	4	86	2	04	201	16	3	05	19	42	0	0	0	0	0	0	0	07	2	99	0	07	0	0	0	0
Polychloroprene	0	0	0	0	0	0	0	0	0	0	0	0	0	1	26	23	73	489	69	189	05	0	95	7	65	4	46	492	18	3	04	16	79	0	0	0	0	0	0	0	22	3	32	0	23	0	0	0	0
Poly(1-bromo-1-butenylene)	0	0	0	0	0	0	0	0	0	0	0	0	0	0	0	0	0	0	0	0	0	0	0	0	0	0	0	0	0	0	0	0	0	0	0	0	0	0	0	0	0	0	0	0	0	0	0	0	0
Poly(3-chlorostyrene)	0	16	0	22	0	12	0	56	0	0	09	0	0	0	0	0	0	0	1	71	23	04	464	5	247	09	1	08	7	34	5	17	646	28	3	07	16	79	0	0	0	0	0	0	1	02	3	89	1
Poly(4-chlorostyrene)	1	02	1	35	1	1	1	29	0	2	87	0	0	0	0	0	0	0	2	21	23	04	464	51	247	09	1	08	7	42	5	17	646	28	3	07	16	79	0	0	0	0	0	0	1	02	3	95	1
Poly(2-hydroxypropyl methacryla	3	0	93	0	71	3	24	0	0	4	0	22	2	33	0	73	0	44	0	04	3	33	2	09	1	91	23	45	470	64	156	18	0	81	12	66	3	09	435	12	2	91	16	9	0	0	0	0	0
Poly(dimethyl itaconate)	4	24	1	16	0	91	4	29	0	0	55	0	48	2	4	1	04	0	74	0	15	3	13	2	21	2	12	24	59	456	06	240	69	1	04	15	13	4	03	618	08	2	97	17	68	0	0	0	0
Poly di(nbutyl) itaconate	9	99	2	61	2	8	85	0	93	1	16	0	72	5	24	2	6	1	24	0	18	7	23	4	75	3	53	22	07	471	75	137	61	0	76	8	28	3	11	421	06	2	89	16	52	5	53	0	67
Poly(2.6-dimethyl-p-phenylene o	0	33	0	18	0	08	1	15	0	0	01	0	0	0	0	0	0	0	1	03	22	99	454	53	187	13	1	01	10	25	4	48	608	68	3	05	16	0	0	0	0	0	0	3	15	3	79	3	04
Poly(vinyl acetate)	0	11	0	08	0	04	0	53	0	0	0	0	0	0	0	0	0	1	8	25	51	502	75	143	4	0	81	13	85	2	98	450	03	2	95	17	5	0	0	0	0	0	0	1	32	3	37	1	32
Poly(vinylbenzoate)	2	1	1	56	1	25	3	45	0	0	85	0	04	0	21	0	08	0	06	0	01	0	28	0	2	2	46	23	43	466	8	204	4	0	99	11	04	4	2	598	68	3	03	17	38	0	0	0	0
Poly(vinyl formate)	0	0	0	0	0	0	0	0	0	0	0	0	0	1	92	24	22	491	83	169	6	0	85	13	44	3	28	481	69	2	99	18	83	0	0	0	0	0	0	0	33	3	37	0	33	0	0	0	0
Poly(vinyl sterate)	33	13	20	01	13	38	58	7	1	23	4	78	0	26	1	49	0	7	0	42	0	07	1	99	1	37	4	71	20	63	471	94	86	6	0	67	4	98	3	04	364	2	2	88	15	73	2	17	0
Poly(vinyl methyl ketone)	0	0	0	0	0	0	0	0	0	0	0	0	0	1	54	23	22	479	45	101	42	0	74	14	06	2	96	387	06	2	91	15	85	0	0	0	0	0	0	1	17	3	28	1	17	0	0	0	0
Poly(vinyl phenyl ketone)	0	73	0	57	0	38	1	51	0	0	12	0	01	0	14	0	03	0	02	0	0	21	0	13	2	09	22	48	457	34	178	63	0	96	10	97	4	29	583	7	3	16	48	0	0	0	0	0	0
Poly(vinylpyrrolidone)	0	03	0	01	0	01	0	09	0	0	0	0	0	0	0	0	0	1	89	24	12	523	87	134	07	0	82	9	68	3	34	443	47	3	13	18	03	0	0	0	0	0	0	2	56	3	51	2	57
Poly(butyl vinyl thioether)	2	44	0	81	0	52	2	6	0	0	15	0	34	1	25	2	26	0	5	0	1	1	51	1	18	2	69	20	24	469	75	77	26	0	66	2	65	3	11	359	7	2	89	15	22	0	0	0	0
Poly(methyl vinyl thioether)	0	0	0	0	0	0	0	0	0	0	0	0	0	1	7	21	12	464	4	84	09	0	76	3	92	3	6	418	58	2	98	14	92	0	0	0	0	0	0	2	02	3	2	2	02	0	0	0	0
[truncated: 131 more columns]
