# Supplementary material for: Use of Three-Dimensional Molecular Descriptors to Predict the Glass Transition Temperature of Polymers
Source: Polymers (Basel). 2026 May 28;18(11):1335. doi: 10.3390/polym18111335 (PMC13259346; doi:10.3390/polym18111335)
Supplement: Supplementary file 1 [file polymers-18-01335-s001.zip › polymers-4296042-supplementary/Supplementary Material_File S3/GA-LDA_1_BEST-MODEL_RESULTS.csv]

FINAL GA-LDA MODEL RESULTS :
Fitness score(GA-LDA; ; Using TrainingSet Only)	-0	6946
Wilks Lamda (train)	0	8473
Wilks Lamda (test)	0	8239
3)VALIDATION METRICS:
A)TRAINING SET
Number of Compounds in training set:	82
Accuracy (in %; train)	59	7561
Precision (in %; train)	58	5366
Sensitivity (in %; train)	60
Specificity (in %; train)	59	5238
F-measure (train)	0	5926
MCC (train)	0	1952
True Positive(train)	24.0
False Positive(train)	17.0
True Negative(train)	25.0
False Negative(train)	16.0
B)TEST SET
Number of Compounds in test set	35
Accuracy (in %; test)	54	2857
Precision (in %; test)	56	25
Sensitivity (in %; test)	50
Specificity (in %; test)	58	8235
F-measure (test)	0	5294
MCC (test)	0	0885
True Positive(test)	9.0
False Positive(test)	7.0
True Negative(test)	10.0
False Negative(test)	9.0
TRAINING SET
CompID	ClassID(Obs.)	ClassID(Pred.)	PosteriorProb.(P)	PosteriorProb.(N)
PMMA	P	P	0.5430152843855469	0.45698471561445303
PEMA	P	P	0.6320981023207255	0.36790189767927445
PMS	P	N	0.4632703146192497	0.5367296853807503
PtBS	N	P	0.5960326473405462	0.4039673526594539
PCLS	N	P	0.5634381801282733	0.4365618198717266
PMB	P	P	0.5747729216146183	0.42522707838538165
PBzMA	N	N	0.0682117123072228	0.9317882876927772
PCHMA	N	N	0.4932822907494807	0.5067177092505193
PmBHA	P	P	0.7264521771138421	0.2735478228861579
PE	P	P	0.9402373547314545	0.0597626452685454
PAM	N	P	0.5607187218688614	0.43928127813113865
Poly (N-tert-butylaminocarbonyl	P	P	0.6694553413341026	0.3305446586658975
Poly(N-isopropyl acrylamide)	P	P	0.5712279169138329	0.4287720830861671
Poly (N-octylaminocarbonyl)ethy	N	N	0.16304644367072488	0.836953556329275
Poly (N-sec-butylaminocarbonyl)	P	P	0.7008452297605848	0.29915477023941517
PAA	P	P	0.6325529562997951	0.3674470437002049
Poly(benzyl acrylate)	N	N	0.1821463397386056	0.8178536602613944
Poly(butyl acrylate)	P	P	0.6458149445245988	0.35418505547540113
Poly(4-chlorophenyl acrylate)	N	P	0.6565360707525442	0.34346392924745583
Poly(2-cyanoethyl acrylate)	N	N	0.4032326636481175	0.5967673363518825
Poly(cyanomethyl acrylate)	P	P	0.5549410924276794	0.44505890757232053
Poly(cyclohexyl acrylate)	P	P	0.5363670879748078	0.46363291202519213
Poly(ethyl acrylate)	N	P	0.5603623895584345	0.4396376104415655
Poly(2-ethylhexyl acrylate)	P	N	0.3124262621352134	0.6875737378647866
Poly(hexyl acrylate)	N	N	0.13451906813982106	0.8654809318601789
Poly(isobutyl acrylate)	P	P	0.6278112008166096	0.3721887991833904
Poly(isopropyl acrylate)	N	P	0.6117640231222023	0.38823597687779765
Poly(methyl acrylate)	P	P	0.6511041844628783	0.34889581553712173
Poly(n-octyl acrylate)	N	N	0.17125864342299976	0.8287413565770002
Poly(propyl acrylate)	N	P	0.6343708003025463	0.3656291996974537
Poly(sec-butyl acrylate)	N	P	0.6995335228053402	0.3004664771946598
Poly(octadecyl acrylate)	P	P	0.9384332856511357	0.06156671434886435
Poly(tert-butyl acrylate)	P	P	0.6772320905022767	0.32276790949772327
Poly(2.2.3.3-tetrafluoropropyl	N	N	0.4302426063710623	0.5697573936289377
Poly(acrylonitrile)	P	P	0.6422279018609989	0.3577720981390011
Poly(methacrylonitrile)	N	N	0.35057177015788277	0.6494282298421173
Poly(ethyl ethylene	P	N	0.43576778773713265	0.5642322122628673
Poly(butyl ethylene)	P	N	0.3626936819920047	0.6373063180079952
Poly(cyclohexylethylene)	N	N	0.3569993318817569	0.6430006681182431
Poly(heptylethylene)	N	N	0.24827462753681281	0.7517253724631873
Poly(hexylethylene)	P	N	0.31896926856689456	0.6810307314331054
Poly(isobutylethylene)	N	N	0.4498000801350757	0.5501999198649242
Poly(isopropylethylene	P	N	0.4298230424550098	0.5701769575449902
Poly(1-ethyl-1-methylethylene)	N	N	0.04311541103636692	0.9568845889636332
Poly(octylethylene)	P	N	0.2631383913121974	0.7368616086878025
Poly(pentylethylene)	N	N	0.3264578627783981	0.6735421372216018
Poly(propylene)	P	P	0.6216965534794975	0.37830344652050246
Poly(tert-butylethylene)	N	P	0.5020936916138546	0.4979063083861454
PA3	P	N	0.4114427232193703	0.5885572767806296
PA6	P	N	0.47159588643461325	0.5284041135653867
PA8	N	N	0.4114687237196486	0.5885312762803514
PA11	N	N	0.21859765140014667	0.7814023485998534
PVDC	N	N	0.3264367868536758	0.6735632131463242
PVDF	N	N	0.22921134003944435	0.7707886599605557
PCL	P	N	0.41145414597241337	0.5885458540275866
PHB	P	P	0.7281375313434609	0.271862468656539
POM	P	P	0.9402373547314545	0.0597626452685454
Poly(ethylene glycol)	N	N	0.3264388432296051	0.673561156770395
Poly(3-methoxypropylene oxide)	P	P	0.6216992525444819	0.3783007474555181
Poly oxy(hexyloxymethyl)ethylen	N	N	0.4867826781466552	0.5132173218533448
Poly(methylene oxide-co-ethylen	P	N	0.3822244274537532	0.6177755725462469
Poly 1.1-bis(chloromethyl)trime	N	P	0.5777711826105724	0.4222288173894276
Poly(2-chlorostyrene)	N	P	0.5325638575309274	0.4674361424690726
Poly(2.5-difluorostyrene)	P	P	0.5173428579393975	0.48265714206060245
Poly(4-fluorostyrene)	N	P	0.5173412262928113	0.4826587737071887
Poly(2-hydroxyethyl acrylate)	N	N	0.3967469729659622	0.6032530270340378
Poly(2-hydroxyethyl methacrylat	P	N	0.4114492406053033	0.5885507593946967
Poly di(npropyl) itaconate	N	P	0.5325201907942512	0.46747980920574894
Poly di(nhexyl) itaconate	P	N	0.48681792798788714	0.5131820720121127
Polymethacrylamide	N	N	0.4564029778643092	0.5435970221356907
Poly(Ntertbutylmethacrylamide	N	N	0.38224090845806774	0.6177590915419322
Poly(p-phenylene)	P	N	0.396740394633276	0.603259605366724
Poly(p-xylene)	N	N	0.44132571212837063	0.5586742878716294
Poly(2-chloro-p-xylylene)	P	P	0.5628253953769663	0.4371746046230337
Poly(2.6-diphenyl-p-phenylene o	P	N	0.45635959783853397	0.543640402161466
Poly(4-hydroxystyrene)	N	P	0.5477296958638158	0.4522703041361842
Poly(vinyl propionate)	N	P	0.502083665496408	0.4979163345035919
Poly(vinyl ethyl ketone)	P	N	0.4564038897848269	0.5435961102151731
Poly(methyl isopropenyl ketone)	N	P	0.5777677951675146	0.4222322048324854
Poly(ethyl vinyl thioether)	N	P	0.5325639185315255	0.46743608146847454
Poly(vinyl phenyl sulfide)	P	P	0.6072404238459128	0.39275957615408724
Poly(propyl vinyl thioether)	N	N	0.44130523091810386	0.5586947690818962
TEST SET
CompID	ClassID(Obs.)	ClassID(Pred.)	PosteriorProb.(P)	PosteriorProb.(N)
PS	N	P	0.6010430226320689	0.39895697736793106
Poly(isobutene)	N	N	0.4711161034416642	0.5288838965583358
Poly(propylethylene)	P	N	0.4114489538001095	0.5885510461998905
PA12	P	N	0.2186022624184569	0.7813977375815432
Poly(1.2-butadiene)	N	N	0.4412994813123819	0.5587005186876182
PCP	N	N	0.32644607202766446	0.6735539279723356
Poly(vinyl bromide)	N	N	0.4263010136315937	0.5736989863684063
PVC	N	N	0.36791479340656685	0.6320852065934331
PVF	P	N	0.2401752172482941	0.759824782751706
PGA	N	N	0.154309977634944	0.8456900223650561
P4HB	N	N	0.30018163615664906	0.6998183638433509
PLA	P	P	0.5477257603344164	0.4522742396655835
Poly(3-butoxypropylene oxide)	N	P	0.5020981941772529	0.497901805822747
Poly(epichlorohydrin)	N	P	0.592583502393834	0.4074164976061661
Poly(hexamethylene glycol)	P	N	0.3822379574800974	0.6177620425199026
PPG	P	P	0.5925815303917874	0.40741846960821265
Poly(tetrahydrofuran)	P	N	0.32643906772519826	0.6735609322748017
Poly(trimethylene glycol)	P	P	0.728137992157995	0.27186200784200504
Polychloroprene	N	P	0.5777621859442459	0.42223781405575417
Poly(1-bromo-1-butenylene)	P	P	0.9402373547314545	0.0597626452685454
Poly(3-chlorostyrene)	N	P	0.5777642582706315	0.4222357417293685
Poly(4-chlorostyrene)	P	P	0.5173394008877559	0.48266059911224407
Poly(2-hydroxypropyl methacryla	N	N	0.4715959678516059	0.5284040321483942
Poly(dimethyl itaconate)	P	P	0.562807267121023	0.43719273287897703
Poly di(nbutyl) itaconate	P	P	0.5020510865376493	0.4979489134623507
Poly(2.6-dimethyl-p-phenylene o	P	N	0.4868300794398946	0.5131699205601055
Poly(vinyl acetate)	N	P	0.5628026747368672	0.4371973252631328
Poly(vinylbenzoate)	P	P	0.5325686155746834	0.4674313844253165
Poly(vinyl formate)	N	N	0.42630196251542607	0.5736980374845739
Poly(vinyl sterate)	P	N	0.25152006674890093	0.7484799332510991
Poly(vinyl methyl ketone)	N	P	0.5020845027079083	0.4979154972920917
Poly(vinyl phenyl ketone)	P	P	0.577768253469062	0.4222317465309379
Poly(vinylpyrrolidone)	N	N	0.3679195232008944	0.6320804767991057
Poly(butyl vinyl thioether)	P	N	0.3967556235791504	0.6032443764208495
Poly(methyl vinyl thioether)	P	N	0.47158342965247274	0.5284165703475272
