# Supplementary material for: Use of Three-Dimensional Molecular Descriptors to Predict the Glass Transition Temperature of Polymers
Source: Polymers (Basel). 2026 May 28;18(11):1335. doi: 10.3390/polym18111335 (PMC13259346; doi:10.3390/polym18111335)
Supplement: Supplementary file 1 [file polymers-18-01335-s001.zip › polymers-4296042-supplementary/Supplementary Material_File S3/GA-LDA_1_CompareTopModels.csv]

ModelNumber	Descriptor-1	Descriptor-2	Descriptor-3	FitnessScore	Wilk's Lambda
1	E2u	TDB10u	RDF25i	-0	6946	0	8473
2	E2s	TDB10e	RDF25i	-0	6961	0	848
3	E2u	TDB10e	RDF65u	-0	7346	0	8673
4	E2u	TDB10e	RDF25u	-0	7456	0	8728
5	E2u	TDB10s	RDF25i	-0	7472	0	8736
6	E2u	RDF65v	RDF25i	-0	7504	0	8752
7	E2u	RDF65m	RDF25i	-0	7536	0	8768
8	E2u	RDF105s	RDF25i	-0	754	0	877
9	E2u	E2m	RDF25i	-0	7578	0	8789
10	E2u	RDF15i	RDF25i	-0	7728	0	8864
11	E2u	RDF80m	RDF25i	-0	7781	0	8891
12	E2u	RDF80m	RDF25i	-0	7781	0	8891
13	E2u	TDB10e	RDF80e	-0	7847	0	8923
14	E2u	RDF15e	RDF25i	-0	7902	0	8951
15	E2u	TDB10e	RDF105e	-0	7922	0	8961
16	E2u	RDF130e	RDF25i	-0	7961	0	898
17	E2u	RDF105u	RDF25i	-0	7965	0	8983
18	E2u	RDF25m	RDF25i	-0	7981	0	899
19	E2u	RDF65s	RDF25i	-0	7984	0	8992
20	E2u	RDF80s	RDF25i	-0	7995	0	8997
21	E2u	TDB3r	RDF25i	-0	7995	0	8998
22	E2u	TDB3e	RDF25i	-0	8004	0	9002
23	E2u	RDF130m	RDF25i	-0	8019	0	9009
24	E2u	TDB10e	RDF80u	-0	8027	0	9013
