# Supplementary material for: Use of Three-Dimensional Molecular Descriptors to Predict the Glass Transition Temperature of Polymers
Source: Polymers (Basel). 2026 May 28;18(11):1335. doi: 10.3390/polym18111335 (PMC13259346; doi:10.3390/polym18111335)
Supplement: Supplementary file 1 [file polymers-18-01335-s001.zip › polymers-4296042-supplementary/Supplementary Material_File S3/GA-LDA_1_Test.csv]

Polymer	Response class	E2u	TDB10u	RDF25i
PS	N	0.44	0.0	83362.0
Poly(isobutene)	N	0.475	0.0	7019.0
Poly(propylethylene)	P	0.51	0.0	10.21
PA12	P	0.66	10.76	69.54
Poly(1.2-butadiene)	N	0.49	0.0	5.35
PCP	N	0.57	0.0	10.58
Poly(vinyl bromide)	N	0.5	0.0	1.69
PVC	N	0.54	0.0	2.6
PVF	P	0.64	0.0	1.92
PGA	N	0.73	0.0	6.53
P4HB	N	0.59	0.0	5.42
PLA	P	0.42	0.0	4.22
Poly(3-butoxypropylene oxide)	N	0.45	0.0	21.33
Poly(epichlorohydrin)	N	0.39	0.0	5.87
Poly(hexamethylene glycol)	P	0.53	0.0	16.92
PPG	P	0.39	0.0	3.87
Poly(tetrahydrofuran)	P	0.57	0.0	2.78
Poly(trimethylene glycol)	P	0.29	0.0	5.05
Polychloroprene	N	0.4	0.0	3.96
Poly(1-bromo-1-butenylene)	P	0.0	0.0	0.0
Poly(3-chlorostyrene)	N	0.4	0.0	6.04
Poly(4-chlorostyrene)	P	0.44	0.0	6.21
Poly(2-hydroxypropyl methacryla	N	0.47	0.0	15.77
Poly(dimethyl itaconate)	P	0.41	0.0	9.79
Poly di(nbutyl) itaconate	P	0.45	10.35	40.83
Poly(2.6-dimethyl-p-phenylene o	P	0.46	0.0	13.9
Poly(vinyl acetate)	N	0.41	0.0	5.22
Poly(vinylbenzoate)	P	0.43	0.0	10.96
Poly(vinyl formate)	N	0.5	0.0	2.64
Poly(vinyl sterate)	P	0.63	10.87	105.91
Poly(vinyl methyl ketone)	N	0.45	0.0	7.92
Poly(vinyl phenyl ketone)	P	0.4	0.0	10.05
Poly(vinylpyrrolidone)	N	0.54	0.0	7.58
Poly(butyl vinyl thioether)	P	0.52	0.0	17.85
Poly(methyl vinyl thioether)	P	0.47	0.0	3.45
