# Supplementary material for: Use of Three-Dimensional Molecular Descriptors to Predict the Glass Transition Temperature of Polymers
Source: Polymers (Basel). 2026 May 28;18(11):1335. doi: 10.3390/polym18111335 (PMC13259346; doi:10.3390/polym18111335)
Supplement: Supplementary file 1 [file polymers-18-01335-s001.zip › polymers-4296042-supplementary/Supplementary Material_File S3/GA-LDA_1_TrainModel.csv]

Polymer	Response class	E2u	TDB10u	RDF25i
PMMA	P	0.427	0.0	5817.0
PEMA	P	0.4263	0.0	95059.0
PMS	P	0.5345	0.0	88251.0
PtBS	N	0.5128	0.0	187089.0
PCLS	N	0.4474	0.0	56549.0
PMB	P	0.4421	0.0	59944.0
PBzMA	N	0.4999	91965.0	15628.0
PCHMA	N	0.5777	0.0	182292.0
PmBHA	P	0.4376	0.0	218579.0
PE	P	0.0	0.0	0.0
PAM	N	0.4428	0.0	46967.0
Poly (N-tert-butylaminocarbonyl	P	0.469	0.0	199171.0
Poly(N-isopropyl acrylamide)	P	0.4917	0.0	130546.0
Poly (N-octylaminocarbonyl)ethy	N	0.593	108214.0	497513.0
Poly (N-sec-butylaminocarbonyl)	P	0.4664	0.0	230936.0
PAA	P	0.3841	0.0	32451.0
Poly(benzyl acrylate)	N	0.3692	99751.0	142047.0
Poly(butyl acrylate)	P	0.4894	0.0	203951.0
Poly(4-chlorophenyl acrylate)	N	0.4077	0.0	93371.0
Poly(2-cyanoethyl acrylate)	N	0.522	0.0	9616.0
Poly(cyanomethyl acrylate)	P	0.4526	0.0	55882.0
Poly(cyclohexyl acrylate)	P	0.5394	0.0	167297.0
Poly(ethyl acrylate)	N	0.417	0.0	8043.0
Poly(2-ethylhexyl acrylate)	P	0.3988	104992.0	394136.0
Poly(hexyl acrylate)	N	0.5382	104992.0	339856.0
Poly(isobutyl acrylate)	P	0.4713	0.0	157829.0
Poly(isopropyl acrylate)	N	0.4622	0.0	127549.0
Poly(methyl acrylate)	P	0.3783	0.0	43543.0
Poly(n-octyl acrylate)	N	0.5721	107433.0	475762.0
Poly(propyl acrylate)	N	0.4604	0.0	148433.0
Poly(sec-butyl acrylate)	N	0.4452	0.0	197713.0
Poly(octadecyl acrylate)	P	0.6811	108555.0	1698911.0
Poly(tert-butyl acrylate)	P	0.4168	0.0	129792.0
Poly(2.2.3.3-tetrafluoropropyl	N	0.507	0.0	14408.0
Poly(acrylonitrile)	P	0.357	0.0	2188.0
Poly(methacrylonitrile)	N	0.555	0.0	3976.0
Poly(ethyl ethylene	P	0.496	0.0	3474.0
Poly(butyl ethylene)	P	0.555	0.0	16913.0
Poly(cyclohexylethylene)	N	0.558	0.0	15345.0
Poly(heptylethylene)	N	0.612	10787.0	37299.0
Poly(hexylethylene)	P	0.596	0.0	30503.0
Poly(isobutylethylene)	N	0.494	0.0	14411.0
Poly(isopropylethylene	P	0.504	0.0	9504.0
Poly(1-ethyl-1-methylethylene)	N	1.0	0.0	61185.0
Poly(octylethylene)	P	0.62	10.88	44.09
Poly(pentylethylene)	N	0.57	0.0	23.71
Poly(propylene)	P	0.37	0.0	3.66
Poly(tert-butylethylene)	N	0.45	0.0	16.92
PA3	P	0.51	0.0	3.91
PA6	P	0.47	0.0	15.69
PA8	N	0.51	0.0	30.2
PA11	N	0.66	10.73	62.74
PVDC	N	0.57	0.0	0.24
PVDF	N	0.65	0.0	2.83
PCL	P	0.51	0.0	15.46
PHB	P	0.29	0.0	4.48
POM	P	0.0	0.0	0.0
Poly(ethylene glycol)	N	0.57	0.0	2.53
Poly(3-methoxypropylene oxide)	P	0.37	0.0	6.47
Poly oxy(hexyloxymethyl)ethylen	N	0.46	10.64	34.92
Poly(methylene oxide-co-ethylen	P	0.53	0.0	2.89
Poly 1.1-bis(chloromethyl)trime	N	0.4	0.0	12.99
Poly(2-chlorostyrene)	N	0.43	0.0	6.28
Poly(2.5-difluorostyrene)	P	0.44	0.0	9.6
Poly(4-fluorostyrene)	N	0.44	0.0	8.0
Poly(2-hydroxyethyl acrylate)	N	0.52	0.0	9.0
Poly(2-hydroxyethyl methacrylat	P	0.51	0.0	10.5
Poly di(npropyl) itaconate	N	0.43	10.47	29.73
Poly di(nhexyl) itaconate	P	0.46	10.41	68.01
Polymethacrylamide	N	0.48	0.0	6.19
Poly(Ntertbutylmethacrylamide	N	0.53	0.0	19.98
Poly(p-phenylene)	P	0.52	0.0	2.27
Poly(p-xylene)	N	0.49	0.0	31.4
Poly(2-chloro-p-xylylene)	P	0.41	0.0	27.83
Poly(2.6-diphenyl-p-phenylene o	P	0.48	9.28	22.23
Poly(4-hydroxystyrene)	N	0.42	0.0	8.11
Poly(vinyl propionate)	N	0.45	0.0	7.1
Poly(vinyl ethyl ketone)	P	0.48	0.0	7.09
Poly(methyl isopropenyl ketone)	N	0.4	0.0	9.59
Poly(ethyl vinyl thioether)	N	0.43	0.0	6.34
Poly(vinyl phenyl sulfide)	P	0.38	0.0	10.03
Poly(propyl vinyl thioether)	N	0.49	0.0	11.06
