# Supplementary material for: Use of Three-Dimensional Molecular Descriptors to Predict the Glass Transition Temperature of Polymers
Source: Polymers (Basel). 2026 May 28;18(11):1335. doi: 10.3390/polym18111335 (PMC13259346; doi:10.3390/polym18111335)
Supplement: Supplementary file 1 [file polymers-18-01335-s001.zip › polymers-4296042-supplementary/Supplementary Material_File S3/GA-LDA_1_wekaInput_Test.csv]

Polymer	E2u	TDB10u	RDF25i	Response class
PS	0.44	0.0	83362.0	Negative
Poly(isobutene)	0.475	0.0	7019.0	Negative
Poly(propylethylene)	0.51	0.0	10.21	Positive
PA12	0.66	10.76	69.54	Positive
Poly(1.2-butadiene)	0.49	0.0	5.35	Negative
PCP	0.57	0.0	10.58	Negative
Poly(vinyl bromide)	0.5	0.0	1.69	Negative
PVC	0.54	0.0	2.6	Negative
PVF	0.64	0.0	1.92	Positive
PGA	0.73	0.0	6.53	Negative
P4HB	0.59	0.0	5.42	Negative
PLA	0.42	0.0	4.22	Positive
Poly(3-butoxypropylene oxide)	0.45	0.0	21.33	Negative
Poly(epichlorohydrin)	0.39	0.0	5.87	Negative
Poly(hexamethylene glycol)	0.53	0.0	16.92	Positive
PPG	0.39	0.0	3.87	Positive
Poly(tetrahydrofuran)	0.57	0.0	2.78	Positive
Poly(trimethylene glycol)	0.29	0.0	5.05	Positive
Polychloroprene	0.4	0.0	3.96	Negative
Poly(1-bromo-1-butenylene)	0.0	0.0	0.0	Positive
Poly(3-chlorostyrene)	0.4	0.0	6.04	Negative
Poly(4-chlorostyrene)	0.44	0.0	6.21	Positive
Poly(2-hydroxypropyl methacryla	0.47	0.0	15.77	Negative
Poly(dimethyl itaconate)	0.41	0.0	9.79	Positive
Poly di(nbutyl) itaconate	0.45	10.35	40.83	Positive
Poly(2.6-dimethyl-p-phenylene o	0.46	0.0	13.9	Positive
Poly(vinyl acetate)	0.41	0.0	5.22	Negative
Poly(vinylbenzoate)	0.43	0.0	10.96	Positive
Poly(vinyl formate)	0.5	0.0	2.64	Negative
Poly(vinyl sterate)	0.63	10.87	105.91	Positive
Poly(vinyl methyl ketone)	0.45	0.0	7.92	Negative
Poly(vinyl phenyl ketone)	0.4	0.0	10.05	Positive
Poly(vinylpyrrolidone)	0.54	0.0	7.58	Negative
Poly(butyl vinyl thioether)	0.52	0.0	17.85	Positive
Poly(methyl vinyl thioether)	0.47	0.0	3.45	Positive
