# Supplementary material for: Use of Three-Dimensional Molecular Descriptors to Predict the Glass Transition Temperature of Polymers
Source: Polymers (Basel). 2026 May 28;18(11):1335. doi: 10.3390/polym18111335 (PMC13259346; doi:10.3390/polym18111335)
Supplement: Supplementary file 1 [file polymers-18-01335-s001.zip › polymers-4296042-supplementary/Supplementary Material_File S3/GA-LDA_1_wekaInput_Train.csv]

Polymer	E2u	TDB10u	RDF25i	Response class
PMMA	0.427	0.0	5817.0	Positive
PEMA	0.4263	0.0	95059.0	Positive
PMS	0.5345	0.0	88251.0	Positive
PtBS	0.5128	0.0	187089.0	Negative
PCLS	0.4474	0.0	56549.0	Negative
PMB	0.4421	0.0	59944.0	Positive
PBzMA	0.4999	91965.0	15628.0	Negative
PCHMA	0.5777	0.0	182292.0	Negative
PmBHA	0.4376	0.0	218579.0	Positive
PE	0.0	0.0	0.0	Positive
PAM	0.4428	0.0	46967.0	Negative
Poly (N-tert-butylaminocarbonyl	0.469	0.0	199171.0	Positive
Poly(N-isopropyl acrylamide)	0.4917	0.0	130546.0	Positive
Poly (N-octylaminocarbonyl)ethy	0.593	108214.0	497513.0	Negative
Poly (N-sec-butylaminocarbonyl)	0.4664	0.0	230936.0	Positive
PAA	0.3841	0.0	32451.0	Positive
Poly(benzyl acrylate)	0.3692	99751.0	142047.0	Negative
Poly(butyl acrylate)	0.4894	0.0	203951.0	Positive
Poly(4-chlorophenyl acrylate)	0.4077	0.0	93371.0	Negative
Poly(2-cyanoethyl acrylate)	0.522	0.0	9616.0	Negative
Poly(cyanomethyl acrylate)	0.4526	0.0	55882.0	Positive
Poly(cyclohexyl acrylate)	0.5394	0.0	167297.0	Positive
Poly(ethyl acrylate)	0.417	0.0	8043.0	Negative
Poly(2-ethylhexyl acrylate)	0.3988	104992.0	394136.0	Positive
Poly(hexyl acrylate)	0.5382	104992.0	339856.0	Negative
Poly(isobutyl acrylate)	0.4713	0.0	157829.0	Positive
Poly(isopropyl acrylate)	0.4622	0.0	127549.0	Negative
Poly(methyl acrylate)	0.3783	0.0	43543.0	Positive
Poly(n-octyl acrylate)	0.5721	107433.0	475762.0	Negative
Poly(propyl acrylate)	0.4604	0.0	148433.0	Negative
Poly(sec-butyl acrylate)	0.4452	0.0	197713.0	Negative
Poly(octadecyl acrylate)	0.6811	108555.0	1698911.0	Positive
Poly(tert-butyl acrylate)	0.4168	0.0	129792.0	Positive
Poly(2.2.3.3-tetrafluoropropyl	0.507	0.0	14408.0	Negative
Poly(acrylonitrile)	0.357	0.0	2188.0	Positive
Poly(methacrylonitrile)	0.555	0.0	3976.0	Negative
Poly(ethyl ethylene	0.496	0.0	3474.0	Positive
Poly(butyl ethylene)	0.555	0.0	16913.0	Positive
Poly(cyclohexylethylene)	0.558	0.0	15345.0	Negative
Poly(heptylethylene)	0.612	10787.0	37299.0	Negative
Poly(hexylethylene)	0.596	0.0	30503.0	Positive
Poly(isobutylethylene)	0.494	0.0	14411.0	Negative
Poly(isopropylethylene	0.504	0.0	9504.0	Positive
Poly(1-ethyl-1-methylethylene)	1.0	0.0	61185.0	Negative
Poly(octylethylene)	0.62	10.88	44.09	Positive
Poly(pentylethylene)	0.57	0.0	23.71	Negative
Poly(propylene)	0.37	0.0	3.66	Positive
Poly(tert-butylethylene)	0.45	0.0	16.92	Negative
PA3	0.51	0.0	3.91	Positive
PA6	0.47	0.0	15.69	Positive
PA8	0.51	0.0	30.2	Negative
PA11	0.66	10.73	62.74	Negative
PVDC	0.57	0.0	0.24	Negative
PVDF	0.65	0.0	2.83	Negative
PCL	0.51	0.0	15.46	Positive
PHB	0.29	0.0	4.48	Positive
POM	0.0	0.0	0.0	Positive
Poly(ethylene glycol)	0.57	0.0	2.53	Negative
Poly(3-methoxypropylene oxide)	0.37	0.0	6.47	Positive
Poly oxy(hexyloxymethyl)ethylen	0.46	10.64	34.92	Negative
Poly(methylene oxide-co-ethylen	0.53	0.0	2.89	Positive
Poly 1.1-bis(chloromethyl)trime	0.4	0.0	12.99	Negative
Poly(2-chlorostyrene)	0.43	0.0	6.28	Negative
Poly(2.5-difluorostyrene)	0.44	0.0	9.6	Positive
Poly(4-fluorostyrene)	0.44	0.0	8.0	Negative
Poly(2-hydroxyethyl acrylate)	0.52	0.0	9.0	Negative
Poly(2-hydroxyethyl methacrylat	0.51	0.0	10.5	Positive
Poly di(npropyl) itaconate	0.43	10.47	29.73	Negative
Poly di(nhexyl) itaconate	0.46	10.41	68.01	Positive
Polymethacrylamide	0.48	0.0	6.19	Negative
Poly(Ntertbutylmethacrylamide	0.53	0.0	19.98	Negative
Poly(p-phenylene)	0.52	0.0	2.27	Positive
Poly(p-xylene)	0.49	0.0	31.4	Negative
Poly(2-chloro-p-xylylene)	0.41	0.0	27.83	Positive
Poly(2.6-diphenyl-p-phenylene o	0.48	9.28	22.23	Positive
Poly(4-hydroxystyrene)	0.42	0.0	8.11	Negative
Poly(vinyl propionate)	0.45	0.0	7.1	Negative
Poly(vinyl ethyl ketone)	0.48	0.0	7.09	Positive
Poly(methyl isopropenyl ketone)	0.4	0.0	9.59	Negative
Poly(ethyl vinyl thioether)	0.43	0.0	6.34	Negative
Poly(vinyl phenyl sulfide)	0.38	0.0	10.03	Positive
Poly(propyl vinyl thioether)	0.49	0.0	11.06	Negative
